# Supplementary material for: Loss-of-function mutations of the TIE1 receptor tyrosine kinase cause late-onset primary lymphedema
Source: J Clin Invest. 2024 May 30;134(14):e173586. doi: 10.1172/JCI173586 (PMC11245153; doi:10.1172/JCI173586)
Supplement: Supporting data values [file jci-134-173586-s078.xlsx]

## Sheet: Quantification Fig 3C
Blot	Sample	TIE1	Inverted TIE1	TIE1 BG	Inverted BG	Inverted TIE1 - Inverted BG	β-actine	Inverted β-actine	β-actine BG	inverted BG	Inverted β-actine - Inverted BG	TIE1/β-actine	Ratio to WT
15/12/22 Lysats (1) 20 sec	NT	251.63	3.37	252.118	2.882	0.488	210.537	44.463	250.643	4.357	40.106	0.0121678	0.0175018
	WT	226.71	28.29	252.204	2.796	25.494	213.973	41.027	250.643	4.357	36.67	0.695228	1
	Q682*	252.589	2.411	253.008	1.992	0.419	216.806	38.194	251.516	3.484	34.71	0.0120714	0.0173633
	R983W	221.081	33.919	251.963	3.037	30.882	220.104	34.896	251.711	3.289	31.607	0.977062	1.40538
	M1110R	233.188	21.812	252.629	2.371	19.441	209.578	45.422	251.56	3.44	41.982	0.463079	0.666083
15/12/22 SN (2) 3 min	NT	248.547	6.453	246.659	8.341	-1.888							-0.116263
	WT	219.005	35.995	235.244	19.756	16.239							1
	Q682*	250.751	4.249	249.281	5.719	-1.47							-0.0905228
	R983W	243.384	11.616	250.182	4.818	6.798							0.418622
	M1110R	236.634	18.366	240.328	14.672	3.694							0.227477
15/12/22 Lysats (3) 20 sec	NT	251.585	3.415	252.629	2.371	1.044	196.303	58.697	251.669	3.331	55.366	0.0188563	0.0445742
	WT	229.497	25.503	252.312	2.688	22.815	197.477	57.523	251.409	3.591	53.932	0.423033	1
	R983W	222.384	32.616	252.378	2.622	29.994	204.542	50.458	251.183	3.817	46.641	0.643082	1.52017
	M1110R	232.815	22.185	252.706	2.294	19.891	196.425	58.575	251.21	3.79	54.785	0.363074	0.858264
27/04/23 Lysats 20sec	NT	252.266	2.734	252.196	2.804	-0.07	212.092	42.908	252.388	2.612	40.296	-0.00173715	-0.00348551
	WT	229.373	25.627	252.28	2.72	22.907	207.072	47.928	253.034	1.966	45.962	0.49839	1
	Q682*	252.211	2.789	252.426	2.574	0.215	206.204	48.796	253.014	1.986	46.81	0.00459304	0.00921575
	R983W	220.411	34.589	252.242	2.758	31.831	220.967	34.033	252.85	2.15	31.883	0.998369	2.00319
	M1110R	230.976	24.024	252.397	2.603	21.421	211.06	43.94	252.903	2.097	41.843	0.511937	1.02718
27/04/23 SN 40sec	NT	246.341	8.659	248.566	6.434	2.225							0.0386493
	WT	189.746	65.254	247.315	7.685	57.569							1
	Q682*	224.705	30.295	249.992	5.008	25.287							0.439247
	R983W	209.854	45.146	246.961	8.039	37.107							0.644566
	M1110R	208.556	46.444	236.233	18.767	27.677							0.480762
27/06/23 Lys (2) 20 sec	WT	225.239	29.761	253.005	1.995	27.766	194.486	60.514	254.082	0.918	59.596	0.465904	1
	Q682*	252.687	2.313	252.669	2.331	-0.018	197.107	57.893	254.196	0.804	57.089	-0.000315297	-0.000676743
	R983W	218.372	36.628	253.064	1.936	34.692	208.601	46.399	253.996	1.004	45.395	0.764225	1.64031
	M1110R	231.246	23.754	253.01	1.99	21.764	215.103	39.897	253.201	1.799	38.098	0.571264	1.22614
	NT	252.715	2.285	252.67	2.33	-0.045	223.862	31.138	252.763	2.237	28.901	-0.00155704	-0.00334198	WT average:	1.06559
	WT-2	216.835	38.165	252.943	2.057	36.108	219.999	35.001	253.591	1.409	33.592	1.0749	1	1.00874
	WT-3	218.747	36.253	253.004	1.996	34.257	221.298	33.702	253.73	1.27	32.432	1.05627	1	0.99126
	Q682*-2	252.786	2.214	252.679	2.321	-0.107	211.759	43.241	253.631	1.369	41.872	-0.00255541	-0.00237735	-0.00239813				Lysates
	Q682*-3	252.796	2.204	252.537	2.463	-0.259	207.465	47.535	253.976	1.024	46.511	-0.00556858	-0.00527192	-0.00522584
27/06/23 SN (3) 20 sec	WT	231.409	23.591	251.702	3.298	20.293							1
	Q682*	245.884	9.116	251.38	3.62	5.496							0.270832				WT Lys.	Q682* Lys.	R983W Lys.	M1110R Lys.	NT Lys.		These were used for analysis in Prism
	R983W	243.973	11.027	251.308	3.692	7.335							0.361455				1	0.0173633	1.40538	0.666083	0.0175018
	M1110R	246.67	8.33	250.716	4.284	4.046							0.199379				1	0.00921575	1.52017	0.858264	0.0445742
	NT	251.32	3.68	250.613	4.387	-0.707							-0.0348396	WT average:	20.328		1	-0.000676743	2.00319	1.02718	-0.00348551
	WT-2	229.311	25.689	251.038	3.962	21.727							1	1.06882			1	-0.00239813	1.64031	1.22614	-0.00334198		In Prism, I changed all negative values to 0
	WT-3	232.569	22.431	251.498	3.502	18.929							1	0.931179			1.00874	-0.00522584	1.1171	0.563662	-7.95682e-05
	Q682*-2	248.763	6.237	251.112	3.888	2.349							0.108114	0.115555			0.99126	0.00430059	0.995191	0.595421	0.00548625
	Q682*-3	248.718	6.282	251.66	3.34	2.942							0.155423	0.144726			1	0.0142424
11/10/23 Lys (1.2 pFS425) 10 sec	NT	249.975	5.025	249.969	5.031	-0.006	229.997	25.003	249.443	5.557	19.446	-0.000308547	-7.95682e-05				1
	WT	204.22	50.78	249.458	5.542	45.238	237.724	17.276	249.39	5.61	11.666	3.87776	1
	Q682*	249.246	5.754	249.552	5.448	0.306	230.86	24.14	249.209	5.791	18.349	0.0166767	0.00430059
	R983W	203.082	51.918	249.359	5.641	46.277	238.658	16.342	249.341	5.659	10.683	4.33184	1.1171
	M1110R	202.278	52.722	248.653	6.347	46.375	228.226	26.774	249.443	5.557	21.217	2.18575	0.563662					Supernatants
08/11/23 Lys2 pFS425 10 sec	NT	251.275	3.725	252.158	2.842	0.883	227.239	27.761	252.208	2.792	24.969	0.0353639	0.00548625
	WT	207.884	47.116	251.974	3.026	44.09	245.188	9.812	252.028	2.972	6.84	6.44591	1
	Q682*	251.043	3.957	252.021	2.979	0.978	241.361	13.639	252.014	2.986	10.653	0.0918051	0.0142424				WT SN.	Q682* SN.	R983W SN.	M1110R SN.	NT SN.
	R983W	197.009	57.991	252.344	2.656	55.335	243.39	11.61	252.016	2.984	8.626	6.41491	0.995191				1	-0.0905228	0.418622	0.227477	-0.116263		These were used for analysis in Prism
	M1110R	196.744	58.256	252.215	2.785	55.471	237.808	17.192	252.261	2.739	14.453	3.83803	0.595421				1	0.439247	0.644566	0.480762	0.0386493
08/11/23 SN1 pFS425 10 sec	NT	237.688	17.312	236.849	18.151	-0.839							-0.0100406				1	0.270832	0.361455	0.199379	-0.0348396
	WT	153.066	101.934	236.627	18.373	83.561							1				1.06882	0.115555	0.246	0.17556	-0.0100406		In Prism, I changed all negative values to 0
	Q682*	240.031	14.969	239.351	15.649	-0.68							-0.00813777				0.931179	0.144726	0.403156	0.328078	-0.0369896
	R983W	218.914	36.086	239.47	15.53	20.556							0.246				1
	M1110R	216.245	38.755	230.915	24.085	14.67							0.17556				1
15/11/23 SN pFS425 15 sec	NT	229.611	25.389	225.167	29.833	-4.444							-0.0369896
	WT	97.019	157.981	217.161	37.839	120.142							1
	Q682*	205.596	49.404	228.668	26.332	23.072							0.192039
	R983W	168.384	86.616	216.82	38.18	48.436							0.403156
	M1110R	172.766	82.234	212.182	42.818	39.416							0.328078

## Sheet: Quantification Fig 3E
Date	Mut	TIE1/EGFP	Relative_TIE1/EGFP	Norm_TIE1/EGFP
								18.12.						18.12.	Normalized to WT average
2021-12-08	WT	0.885635	1	1.17739			WT	Q682*	M1110R	NT			WT	Q682*	M1110R	NT
2021-12-08	WT	0.809465	1	1.07612			0.885635	0	0.918552	0			1.04494	0	1.08377	0
2021-12-08	Q682*	0	0	0			0.809465		0.829041				0.955065		0.978162
2021-12-08	M1110R	0.918552	1.03717	1.22115
2021-12-08	M1110R	0.829041	1.02418	1.10215			0.84755	0	0.873797	0			1
2021-12-08	NT	0	0	0
2021-12-15	WT	0.480312	1	0.638539
2021-12-15	WT	0.647564	1	0.860889				15.12.						15.12.	Normalized to WT average
2021-12-15	Q682*	0.0997178	0.20761	0.132567			WT	Q682*	M1110R	NT			WT	Q682*	M1110R	NT
2021-12-15	M1110R	0.505499	1.05244	0.672023			0.480312	0.0997178	0.505499	0			0.85171	0.176824	0.896372	0
2021-12-15	M1110R	0.573715	0.885958	0.762711			0.647564		0.573715				1.14829		1.01734
2021-12-15	NT	0	0	0
2022-11-23	WT	0.938047	1.63504	1.24706
2022-11-23	Q682*	0.192965	0.336343	0.256532			0.563938						1
2022-11-23	R983W	0.931777	1.62411	1.23873
2022-11-23	R983W	1.02418	1.78517	1.36157
2022-11-23	R983W	1.08776	1.89599	1.44609				23.11.						23.11.	Normalized to WT average
2022-11-23	M1110R	0.97456	1.69868	1.2956			WT	Q682*	R983W	M1110R	NT		WT	Q682*	R983W	M1110R	NT
2022-11-23	NT	0	0	0			0.938047	0.192965	0.931777	0.97456	0		1	0.205709	0.993317	1.03892	0
									1.02418						1.09182
									1.08776						1.1596
							0.938047
													Values from the three experiments pooled (first normalized to WT average within each experiment)
													WT	Q682*	R983W	M1110R	NT
													1.04494	0	0.993317	1.08377	0
													0.955065	0.176824	1.09182	0.978162	0
													0.85171	0.205709	1.1596	0.896372	0
													1.14829			1.01734
													1			1.03892
													1	0.127511	1.08158	1.00291	0

## Sheet: Quantification Fig 4B
First experiment
Lane #	Band #			Type	Raw dat of pY	Average of both bands	pY/Total	Average of three triplicate	std dev of triplicates								Total Tie-1	Both bands
L1	1			edited	3325669	3946327	1.04077	0.817342	0.29709								2573349	3791750
L1	2			edited	620658												1218401
L2	1			detected	5898237	9739855	3.24671	2.50856	0.928867					wt			851303	2999916
L2	2			detected	3841618									RW			2148613
L3	1			detected	465158	531884	0.0848445	0.0524419	0.0282147								527645	6268928
L3	2			manual	66726									MR			5741283
L5	1			manual	192090	1468863	0.251368	0.206381	0.05803								157539	5843487
L5	2			detected	1276773												5685948
L6	1			edited	3313382	4066492	0.93107										2652782	4367549
L6	2			edited	753110												1714767
L7	1			detected	6135396	8954414	2.81339										975313	3182786
L7	2			detected	2819018												2207473
L8	1			edited	180766	194911	0.0333044										431091	5852407
L8	2			manual	14145												5421316
L10	1			detected	167940	1046755	0.226894										74679	4613403
L10	2			detected	878815												4538724
L11	1			edited	1598755	1845333	0.480189										2668198	3842930
L11	2			manual	246578												1174732
L12	1			edited	4251764	5715354	1.46558										1742558	3899718
L12	2			manual	1463590												2157160
L13	1			detected	197733	197967	0.0391768										613713	5053168
L13	2			manual	234												4439455
L15	1			manual	10231	981127	0.14088										80103	6964273
L15	2			edited	970896												6884170
														Normalized to Tie1-WT average
												Tie1-WT average		Tie1-WT		Tie1-RW		Tie1-MR
	pY/Total TIE1	Normalized to WT average
Tie1-WT-1	1.04077	1.27336										1.04077		1.27336		0.103805		0.307543
Tie1-WT-2	0.93107	1.13914										0.93107		1.13914		0.0407472		0.2776
Tie1-WT-3	0.480189	0.587501										0.480189		0.587501		0.047932		0.172364
												0.817342		1		0.0641615		0.252502
Tie1-RW-1	0.0848445	0.103805
Tie1-RW-2	0.0333044	0.0407472
Tie1-RW-3	0.0391768	0.047932
Tie1-MR-1	0.251368	0.307543
Tie1-MR-2	0.226894	0.2776
Tie1-MR-3	0.14088	0.172364
Second experiment
	pY						total					normalised
	Lane #	Band #	Volume		Lane #	Band #	Volume					WT	RW		MR
wt	L1	1	2010760		L1	1	3659407		0.549477			0.549477	0.000466788		0.00583711
RW	L2	1	3835		L2	1	8215724		0.000466788			0.317527	0.00344656		0.000839202
MR	L4	1	72694		L4	1	12453767		0.00583711			0.433502
wt	L5	1	1422870		L5	1	4481105		0.317527
RW	L6	1	34698		L6	1	10067444		0.00344656
MR	L8	1	10128		L8	1	12068608		0.000839202
												Normalized to WT average
												WT	RW		MR
	Tie1 pY from 6 well plates in duplicate, from 310823											1.26753	0.00107678		0.013465
												0.732469	0.0079505		0.00193587
												1	0.00451364		0.00770044
Third experiment
											Total TIE1 upper and lower band values						Total TIE1 as one signal (sum of both bands)
	tie str str pull 4G10 blot
	Lane #	Band #	Type	pY signal	pY/Total TIE1		normalised to WT average				Lane #	Band #	Volume				Lane #	Band #	Volume
wt	L1	1	detected	582533	0.128056	0.117552	1.08935			wt	L1	1	3814740			wt	L1	1	4549047
wt	L2	1	detected	559764	0.107049		0.910648			wt	L1	2	734307			wt	L2	1	5229051
RW	L3	1	edited	27048	0.00655653		0.0557753			wt	L2	1	4355985			RW	L3	1	4125356
RW	L4	1	edited	5610	0.00224948		0.019136			wt	L2	2	873066			RW	L4	1	2493906
MR	L5	1	detected	34877	0.010796		0.0918401			RW	L3	1	2247980			MR	L5	1	3230541
MR	L6	1	detected	36834	0.00961093		0.0817587			RW	L3	2	1877376			MR	L6	1	3832510
										RW	L4	1	1400977
										RW	L4	2	1092929
										MR	L5	1	1165023
										MR	L5	2	2065518
										MR	L6	1	1416417
										MR	L6	2	2416093
		Values normalized first within each experiment (normalized to each experiments own Tie1-WT control) and then pooled
			WT	RW	MR
			1.27336	0.103805	0.307543
			1.13914	0.0407472	0.2776
			0.587501	0.047932	0.172364
			1.26753	0.00107678	0.013465
			0.732469	0.0079505	0.00193587
			1.08935	0.0557753	0.0918401
			0.910648	0.019136	0.0817587
			1	0.039489	0.519745

## Sheet: Quantification Fig 4D
TIE1 surface expression in LECs transduced with WT, RW or MR variant
TIE1 signal normalized to cell area (defined by VEC staining)
3 images per group quantified, 3 cells in each image quantified
Image		Mean	Mean, Background substracted			Image		Mean	Mean, Background substracted			Image		Mean	Mean, Background substracted
WT-1-a		136.502	25.329			RW-1-a		137.394	24.627			MR-1-a		125.406	24.627
WT-1-b		125.45	14.277			RW-1-b		136.847	24.08			MR-1-b		151.374	24.08
WT-1-c		126.721	15.548			RW-1-c		135.467	22.7			MR-1-c		131.663	22.7
Background		111.173	18.3847			Background		112.767	23.8023			Background		111.629	23.8023
Image		Mean	Mean, Background substracted			Image		Mean	Mean, Background substracted
												Image		Mean	Mean, Background substracted
WT-2-a		154.291	43.63			RW-2-a		126.382	13.682
WT-2-b		146.679	36.018			RW-2-b		132.119	19.419			MR-2-a		146.118	132.119
WT-2-c		142.202	31.541			RW-2-c						MR-2-b		125.715	0
												MR-2-c		123.944	0
Background		110.661	37.063			Background		112.7	16.5505
												Background		111.881	44.0397
Image		Mean	Mean, Background substracted			Image		Mean	Mean, Background substracted			Image		Mean	Mean, Background substracted
WT-3-a		128.517	15.731			RW-3-a		135.291	21.988			MR-3-a		127.212	21.988
WT-3-a		133.889	21.103			RW-3-b		127.811	14.508			MR-3-b		126.357	14.508
WT-3-a		134.53	21.744			RW-3-c		132.242	18.939			MR-3-c		127.52	18.939
Background		112.786	19.526			Background		113.303	18.4783			Background		111.558	18.4783
TIE1 surface expression in LECs transduced with WT, RW or MR variant
TIE1 signal normalized to cell area (defined by VEC staining)
Mimimum 3 images per group quantified, minimum 3 cells in each image quantified
																						Surface non-normalized values
Image		Mean	Mean, Background substracted			Image		Mean	Mean, Background substracted			Image		Mean	Mean, Background substracted
																						WT	RW	MR
WT-1-a		151.978	36.358			RW-1-a		153.414	40.383			MR-1-a		149.488	36.095							25.329	24.627	13.777
WT-1-b		145.605	29.985			RW-1-b		154.432	41.401			MR-1-b		172.542	59.149							14.277	24.08	39.745
WT-1-c		163.731	48.111			RW-1-c		142.86	29.829			MR-1-c		163.389	49.996							15.548	22.7	20.034
						RW-1-d		206.563	93.532			MR-1-d		141.363	27.97							43.63	13.682	34.237
Background		115.62	38.1513			RW-1-e		203.897	90.866			MR-1-e		148.887	35.494							36.018	19.419	13.834
																						31.541	21.988	12.063
						Background		113.031	59.2022			Background		113.393	41.7408							15.731	14.508	15.654
																						21.103	18.939	14.799
																						21.744		15.962
Image		Mean	Mean
						Image		Mean	Mean											Total TIE1 average of each group:		44.4606	46.2291	40.2707
WT-2-a		164.931	49.675									Image		Mean	Mean
WT-2-b		170.849	55.593			RW-2-a		139.039	27.086
WT-2-c		167.315	52.059			RW-2-b		156.658	44.705			MR-2-a		154.852	41.899
WT-2-d		160.104	44.848			RW-2-c		141.675	29.722			MR-2-b		155.913	42.96							Surface non-normalized/total
						RW-2-d		131.524	19.571			MR-2-c		179.38	66.427
Background		115.256	50.5438									MR-2-d		143.153	30.2							WT	RW	MR
						Background		111.953	30.271			MR-2-e		162.81	49.857							0.569695	0.532716	0.34211
												MR-2-f		162.394	49.441							0.321116	0.520884	0.986946
												MR-2-g		151.271	38.318							0.349703	0.491032	0.497483
																						0.981317	0.29596	0.850171
Image		Mean	Mean									Background		112.953	45.586							0.81011	0.42006	0.343525
																						0.709414	0.475631	0.299548
WT-3-a		151.009	37.49			Image		Mean	Mean													0.353819	0.313828	0.388719
WT-3-a		176.319	62.8																			0.474645	0.409677	0.367488
WT-3-a		152.475	38.956			RW-3-a		169.254	54.819													0.489062		0.396368
WT-3-d		146.711	33.192			RW-3-b		163.788	49.353
						RW-3-c		171.515	57.08			Image		Mean	Mean							0.562098	0.432473	0.496929
Background		113.519	43.1095			RW-3-d		150.507	36.072
						RW-3-e		147.224	32.789			MR-3-a		141.371	27.312
												MR-3-b		141.277	27.218
		WT average	44.4606			Background		114.435	46.0226			MR-3-c		147.163	33.104							Surface non-normalized/total WT average:				0.562098
												MR-3-d		152.93	38.871
												MR-3-e		144.35	30.291							Surface/total normalized to WT average
								RW average	46.2291
												Background		114.059	31.3592							WT	RW	MR
																						0.571281	0.926678	1.75583
														MR average	40.2707							0.622138	0.873571	0.885048
																						1.74581	0.526529	1.5125
																						1.44123	0.747307	0.611148
																						1.26208	0.846171	0.53291
																						0.629461	0.558316	0.691551
																						0.844416	0.728835	0.65378
																						0.870065		0.705158
																						1	0.769392	0.884061

## Sheet: Quantifications Fig 5B
		Quantification for Fig 5B data
		Group1 - ImageJ quantification data
			Comp-ANGPT1
		TIE1		pY	pY background	pY-background	Tie1 background	total TIE1	TIE1-background		pY/TIE1	Normalized
	LEC	WT	0	118065	44115.7	73949.3	55897.3	467203	411306		0.179792	0.28541
	LEC	WT	500 ng/ml	278866	44115.7	234750	55897.3	428551	372654		0.629942	1
	LEC	R983W	0	48197	44115.7	4081.33	55897.3	468548	412651		0.00989053	0.0157007
	LEC	R983W	500 ng/ml	54561	44115.7	10445.3	55897.3	495815	439918		0.0237438	0.0376921
	LEC	M1110R	0	47864	44115.7	3748.33	55897.3	407527	351630		0.0106599	0.016922
	LEC	M1110R	500 ng/ml	57847	44115.7	13731.3	55897.3	406171	350274		0.0392017	0.0622307
		Group2 - ImageJ quantification data
			Comp-ANGPT1
		TIE1		pY	pY background	pY-background	Tie1 background	TIE1	TIE1-background		pY/TIE1	Normalized
	LEC	WT	0	57932	35006.7	22925.3	26257	194506	168249		0.136258	0.152764
	LEC	WT	500 ng/ml	293484	35006.7	258477	26257	316045	289788		0.891953	1
	LEC	R983W	0	34043	35006.7	-963.667	26257	325752	299495		-0.00321764	-0.00360741
	LEC	R983W	500 ng/ml	51097	35006.7	16090.3	26257	499530	473273		0.033998	0.0381163
	LEC	M1110R	0	39317	35006.7	4310.33	26257	242437	216180		0.0199386	0.0223539
	LEC	M1110R	500 ng/ml	41247	35006.7	6240.33	26257	238536	212279		0.0293968	0.0329578
		Group3 - ImageJ quantification data
			Comp-ANGPT1
		TIE1		pY	pY background	pY-background	Tie1 background	TIE1	TIE1-background		pY/TIE1	Normalized					All groups combined; values used for statistical analysis in Prism
	LEC	WT	0	177883	36469.7	141413	32867.3	336835	303968		0.465225	0.474839
	LEC	WT	500 ng/ml	240307	36469.7	203837	32867.3	240917	208050		0.979753	1					WT	WT+	RW	RW+	MR	MR+
	LEC	R983W	0	61379	36469.7	24909.3	32867.3	313000	280133		0.0889198	0.0907573					0.179792	0.629942	0.00989053	0.0237438	0.0106599	0.0392017
	LEC	R983W	500 ng/ml	76972	36469.7	40502.3	32867.3	371892	339025		0.119467	0.121936					0.136258	0.891953	-0.00321764	0.033998	0.0199386	0.0293968
	LEC	M1110R	0	44972	36469.7	8502.33	32867.3	180811	147944		0.0574701	0.0586577					0.465225	0.979753	0.0889198	0.119467	0.0574701	0.0897545
	LEC	M1110R	500 ng/ml	55954	36469.7	19484.3	32867.3	249952	217085		0.0897545	0.0916093					0.785329	0.296157	0.176315	0.213866	0.235017	0.199226
																	1.06518	1.26277	0.0926147	0.124066	0.0570774	0.0674697
		Group4 - ImageJ quantification data
			Comp-ANGPT1
		TIE1		pY	pY background	pY-background	Tie1 background	TIE1	TIE1-background		pY/TIE1	Normalized
	LEC	WT	500 ng/ml	265762	53720	212042	35517	305521	270004		0.785329	2.65173
	LEC	WT	0	86427	53720	32707	35517	145955	110438		0.296157	1
	LEC	R983W	0	90103	53720	36383	35517	241869	206352		0.176315	0.595344
	LEC	R983W	500 ng/ml	107651	53720	53931	35517	287689	252172		0.213866	0.722137
	LEC	M1110R	0	103568	53720	49848	35517	247621	212104		0.235017	0.793554
	LEC	M1110R	500 ng/ml	97644	53720	43924	35517	255990	220473		0.199226	0.672704
		Group5 - ImageJ quantification data
			Comp-ANGPT1
		TIE1		pY	pY background	pY-background	Tie1 background	TIE1	TIE1-background		pY/TIE1	Normalized
	LEC	WT	0	187325	30751	156574	34697	181690	146993		1.06518	0.843523
	LEC	WT	500 ng/ml	285113	30751	254362	34697	236128	201431		1.26277	1
	LEC	R983W	0	43911	30751	13160	34697	176791	142094		0.0926147	0.0733422
	LEC	R983W	500 ng/ml	45610	30751	14859	34697	154464	119767		0.124066	0.0982486
	LEC	M1110R	0	33639	30751	2888	34697	85295	50598		0.0570774	0.0451999
	LEC	M1110R	500 ng/ml	41864	30751	11113	34697	199408	164711		0.0674697	0.0534297

## Sheet: Quantifications Fig 5D
		Quantification for Fig 5D data
		Akt S473 phosphorylation data																		pERK phosphorylation data
		Group1 - ImageJ quantification data																		Group1 - ImageJ quantification data
				Comp-ANGPT1																		Comp-ANGPT1
			TIE1			pAKT-S473	pAkt background	pAKT-AKT background		AKT	AKT back	AKT-AKT back			pAKT/AKT	Normalized					TIE1			pERK	pERK Background	pERK-pERK background		ERK	ERK background	ERK-ERK back			pERK/ERK	Normalized
		Tie2-PAE	WT	0		230474	48825	181649		263397	46395.3	217002			0.837086	0.469906				Tie2-PAE	WT	0		271934	42625.3	229309		276379	50124.3	226255			1.0135	1.00624
		Tie2-PAE	WT	500 ng/ml		280040	48825	231215		176190	46395.3	129795			1.78139	1				Tie2-PAE	WT	500 ng/ml		221989	42625.3	179364		228204	50124.3	178080			1.00721	1
		Tie2-PAE	R983W	0		90526	48825	41701		280149	46395.3	233754			0.178397	0.100145				Tie2-PAE	R983W	0		233808	42625.3	191183		239087	50124.3	188963			1.01175	1.00451
		Tie2-PAE	R983W	500 ng/ml		193022	48825	144197		257730	46395.3	211335			0.682316	0.383024				Tie2-PAE	R983W	500 ng/ml		179273	42625.3	136648		181715	50124.3	131591			1.03843	1.031
		Tie2-PAE	M1110R	0		116889	48825	68064		286241	46395.3	239846			0.283782	0.159304				Tie2-PAE	M1110R	0		183318	42625.3	140693		274189	50124.3	224065			0.627911	0.623416
		Tie2-PAE	M1110R	500 ng/ml		303998	48825	255173		319839	46395.3	273444			0.933183	0.523851				Tie2-PAE	M1110R	500 ng/ml		171789	42625.3	129164		304926	50124.3	254802			0.506918	0.50329
		Group2 - ImageJ quantification data																		Group2- ImageJ quantification data
				Comp-ANGPT1																		Comp-ANGPT1
			TIE1			pAKT-S473	pAkt background	pAKT-AKT background		AKT	AKT background	AKT-AKT background			pAKT/AKT	Normalized					TIE1			pERK	pERK Back	pERK-pERK back		ERK	ERK back	ERK-ERK background			pERK/ERK	Normalized
		Tie2-PAE	WT	0		134952	33691.3	101261		241789	27785.7	214003			0.473173	0.386778				Tie2-PAE	WT	0		317208	72200	245008		481613	68576	413037			0.593187	0.838254
		Tie2-PAE	WT	500 ng/ml		240932	33691.3	207241		197187	27785.7	169401			1.22337	1				Tie2-PAE	WT	500 ng/ml		321459	72200	249259		420813	68576	352237			0.707646	1
		Tie2-PAE	R983W	0		91587	33691.3	57895.7		337951	27785.7	310165			0.186661	0.152579				Tie2-PAE	R983W	0		300841	72200	228641		430294	68576	361718			0.632097	0.89324
		Tie2-PAE	R983W	500 ng/ml		194697	33691.3	161006		289417	27785.7	261631			0.615391	0.503029				Tie2-PAE	R983W	500 ng/ml		430075	72200	357875		426547	68576	357971			0.999732	1.41276
		Tie2-PAE	M1110R	0		86185	33691.3	52493.7		321674	27785.7	293888			0.178618	0.146005				Tie2-PAE	M1110R	0		213177	72200	140977		371836	68576	303260			0.464872	0.656927
		Tie2-PAE	M1110R	500 ng/ml		236980	33691.3	203289		366113	27785.7	338327			0.600864	0.491154				Tie2-PAE	M1110R	500 ng/ml		195881	72200	123681		534650	68576	466074			0.265368	0.375001
		Group3 - ImageJ quantification data																		Group3 - ImageJ quantification data
				Comp-ANGPT1																		Comp-ANGPT1
			TIE1			pAKT-S473	pAkt background	pAKT-AKT background		AKT	AKT backgrond	AKT-AKT background			pAKT/AKT	Normalized					TIE1			pERK	pERK Back	pERK-pERK back		ERK	ERK back	ERK-ERK back			pERK/ERK	Normalized
		Tie2-PAE	WT	0		149496	24418.7	125077		199448	19695.7	179752			0.695831	0.607366				Tie2-PAE	WT	0		198832	73049	125783		420696	72638.7	348057			0.361386	0.680897
		Tie2-PAE	WT	500 ng/ml		193757	24418.7	169338		167505	19695.7	147809			1.14565	1				Tie2-PAE	WT	500 ng/ml		259889	73049	186840		424669	72638.7	352030			0.53075	1
		Tie2-PAE	R983W	0		108829	24418.7	84410.3		287415	19695.7	267719			0.315294	0.275209				Tie2-PAE	R983W	0		336284	73049	263235		424211	72638.7	351572			0.748736	1.41071
		Tie2-PAE	R983W	500 ng/ml		167830	24418.7	143411		283384	19695.7	263688			0.543867	0.474722				Tie2-PAE	R983W	500 ng/ml		453765	73049	380716		398623	72638.7	325984			1.1679	2.20047
		Tie2-PAE	M1110R	0		120967	24418.7	96548.3		300181	19695.7	280485			0.344219	0.300456				Tie2-PAE	M1110R	0		361130	73049	288081		353648	72638.7	281009			1.02517	1.93154
		Tie2-PAE	M1110R	500 ng/ml		192675	24418.7	168256		275593	19695.7	255897			0.657515	0.573921				Tie2-PAE	M1110R	500 ng/ml		442778	73049	369729		470236	72638.7	397597			0.929908	1.75207
													Values from three experiments pooled and used for analysis in Prism													Values from three experiments pooled and used for analysis in Prism
												WT	WT+	RW	RW+	MR	MR+								WT	WT+	RW	RW+	MR	MR+
												0.837086	1.78139	0.178397	0.682316	0.283782	0.933183								1.0135	1.00721	1.01175	1.03843	0.627911	0.506918
												0.473173	1.22337	0.186661	0.615391	0.178618	0.600864								0.593187	0.707646	0.632097	0.999732	0.464872	0.265368
												0.695831	1.14565	0.315294	0.543867	0.344219	0.657515								0.361386	0.53075	0.748736	1.1679	1.02517	0.929908

## Sheet: Quantifications Fig 6E
Lane #	Band #			Type	Volume	both bands					upper band, active tie1				lower band, inactive tie1					Upper/lower ratio	hsc 70	hsc70 normalisation value
L1	1			detected	2814774	2880570	3.55078e+06	0.7855	0.757662	1	3.46968e+06	1	0.925848	1						42.7803	8970746	0.811249
L1	2			edited	65796										81104.6	0.026288	0.0688908	1
L2	1			detected	1716049	1915802	3.2991e+06	0.729823			2.95511e+06	0.851697								8.59085	6421399	0.580705
L2	2			detected	199753										343984	0.111494
L3	1			detected	1202235	2252954	3.66746e+06	0.811311	0.888977	1.17332	1.95705e+06	0.564044	0.626889	0.677097						1.1442	6792994	0.614309
L3	2			detected	1050719										1.71041e+06	0.554386	0.597504	8.6732
L4	1			detected	1543298	2634165	4.52041e+06	1			2.64841e+06	0.7633								1.41474	6443762	0.582727
L4	2			detected	1090867										1.872e+06	0.606763
L5	1			edited	1349425	2655687	4.17674e+06	0.923973			2.12231e+06	0.611673								1.03304	7030953	0.635828
L5	2			detected	1306262										2.05443e+06	0.66589
L6	1			edited	1238406	2328821	3.70956e+06	0.820626			1.97265e+06	0.568539								1.13572	6942047	0.627788
L6	2			detected	1090415										1.73692e+06	0.562977
L7	1			detected	222951	2852098	3.34686e+06	0.740388	0.690568	0.911446	261627	0.0754038	0.113222	0.12229						0.0847997	9423266	0.852172
L7	2			detected	2629147										3.08523e+06	1	0.884473	12.8388
L8	1			detected	298438	2785842	2785842	0.616281			298438	0.0860131								0.11998	11057942	1
L8	2			detected	2487404										2487404	0.806229
L9	1			edited	486565	2542889	3.23224e+06	0.715034			618469	0.17825								0.236619	8699564	0.786725
L9	2			detected	2056324										2.61378e+06	0.84719
							normalised	ratio	average		normalised	ratio	average		normalised	ratio	average
		RW embryos			WT/WT
					WT/RW
					RW/RW
		upper 135 kD band, active tie1		lower 125 kD band, inactive tie1			hsc 70		135 kDa/HSC70	125 kDa/HSC70	Both bands	Both bands/HSC70
Embryo2 WT/WT		2814774		65796			8970746		0.313773	0.00733451	2880570	0.321107
Embryo9 WT/WT		1716049		199753			6421399		0.267239	0.0311074	1915802	0.298347
Embryo3 WT/RW		1202235		1050719			6792994		0.176982	0.154677	2252954	0.331658
Embry3 WT/RW		1543298		1090867			6443762		0.239503	0.16929	2634165	0.408793
Embryo7 WT/RW		1349425		1306262			7030953		0.191926	0.185787	2655687	0.377714
Embryo9 WT/RW		1238406		1090415			6942047		0.178392	0.157074	2328821	0.335466
Embryo1 RW/RW		222951		2629147			9423266		0.0236596	0.279006	2852098	0.302666
Embryo5 RW/RW		298438		2487404			11057942		0.0269886	0.224943	2785842	0.251931
Embryo6 RW/RW		486565		2056324			8699564		0.0559298	0.236371	2542889	0.292301
		135 kD/HSC70	125 kD/HSC70		Both bands		135 kDa/Total TIE1	125 kDa TIE1/Total TIE1								Normalized to WT average
Embryo2 WT/WT		0.313773	0.00733451		0.321107		0.977159	0.0228413				Tie1 both bands/HSC70				Tie1 both bands/HSC70
											Tie1-WT/WT	Tie1-WT/RW	Tie1-RW/RW		Tie1-WT/WT	Tie1-WT/RW	Tie1-RW/RW
Embryo9 WT/WT		0.267239	0.0311074		0.298347		0.895734	0.104266			0.321107	0.331658	0.302666		1.03674	1.07081	0.977202
											0.298347	0.408793	0.251931		0.963257	1.31985	0.813399
Embryo3 WT/RW		0.176982	0.154677		0.331658		0.533626	0.466374				0.377714	0.292301			1.21951	0.943737
												0.335466				1.0831
Embry3 WT/RW		0.239503	0.16929		0.408793		0.585877	0.414123
											0.309727				1	1.17332	0.911446
Embryo7 WT/RW		0.191926	0.185787		0.377714		0.508127	0.491873
Embryo9 WT/RW		0.178392	0.157074		0.335466		0.531774	0.468226
Embryo1 RW/RW		0.0236596	0.279006		0.302666		0.0781709	0.921829
Embryo5 RW/RW		0.0269886	0.224943		0.251931		0.107127	0.892873								135 kDa TIE1/total TIE1 ratio (both values first normalized to HSC70
															Tie1-WT/WT	Tie1-WT/RW	Tie1-RW/RW
Embryo6 RW/RW		0.0559298	0.236371		0.292301		0.191343	0.808657							0.977159	0.533626	0.0781709
															0.895734	0.585877	0.107127
																0.508127	0.191343
																0.531774
															0.936446	0.539851	0.125547
															125 kDa TIE1/total TIE1 ratio (both values normalized to HSC70 first)
															Tie1-WT/WT	Tie1-WT/RW	Tie1-RW/RW
															0.0228413	0.466374	0.921829
															0.104266	0.414123	0.892873
																0.491873	0.808657
																0.468226
															0.0635537	0.460149	0.874453

## Sheet: Quantifications Fig S3B
		Quantification for Fig S3B data
		Group1 - ImageJ quantification data
																							pAKT/AKT values pooled for Prism
				Comp-ANGPT1
			TIE1			pAKT-S473	pAkt Background	AKT	AKT background	pERK	pERK background	ERK	ERK background		pAKT/AKT	Normalized	pERK/ERK	Normalized				WT -	WT +	KN -	KN +
		Tie2-PAE	WT	0		207325	36884	188826	40845.7	332195	36394	397006	44701.3		1.15178	0.676393	0.839617	0.697103				1.15178	1.70283	0.103508	0.632762
		Tie2-PAE	WT	500 ng/ml		251453	36884	166853	40845.7	300363	36394	263865	44701.3		1.70283	1	1.20444	1				0.835668	1.36913	0.180832	0.918024
		Tie2-PAE	KN	0		56511	36884	230464	40845.7	52173	36394	223355	44701.3		0.103508	0.0607858	0.0883217	0.0733303				1.14502	1.53877	0.271137	0.431349
		Tie2-PAE	KN	500 ng/ml		137356	36884	199629	40845.7	99202	36394	239492	44701.3		0.632762	0.371594	0.322438	0.267709				0.876869	1.36319	0.177991	0.83715
						170441		147980		295801		352305
						214569		126007		263969		219164
						19627		189618		15779		178654
						100472		158783		62808		194791
		Group2 - ImageJ quantification data																					pERK/ERK values pooled for Prism
				Comp-ANGPT1
			TIE1			pAKT-S473	pAkt Background	AKT	AKT background	pERK	pERK background	ERK	ERK background		pAKT/AKT	Normalized	pERK/ERK	Normalized				WT -	WT +	KN -	KN +
		Tie2-PAE	WT	0		250763	58446	283608	53472.3	226875	49190	360544	54973		0.835668	0.610363	0.581485	0.61767				0.839617	1.20444	0.0883217	0.322438
		Tie2-PAE	WT	500 ng/ml		307603	58446	235454	53472.3	267851	49190	287241	54973		1.36913	1	0.941417	1				0.581485	0.941417	0.0943658	0.761626
		Tie2-PAE	KN	0		105673	58446	314638	53472.3	62929	49190	200566	54973		0.180832	0.132077	0.0943658	0.100238				1.16392	1.11212	0.068084	0.322493
		Tie2-PAE	KN	500 ng/ml		207452	58446	215784	53472.3	188106	49190	237367	54973		0.918024	0.670515	0.761626	0.809021				1.02262	0.947569	0.0404362	0.434134
						192317		230136		177685		305571
						249157		181982		218661		232268
						47227		261166		13739		145593
						149006		162312		138916		182394
		Group3 - ImageJ quantification data
				Comp-ANGPT1
			TIE1			pAKT-S473	pAkt Background	AKT	AKT background	pERK	pERK background	ERK	ERK background		pAKT/AKT	Normalized	pERK/ERK	Normalized
		Tie2-PAE	WT	0		218475	39312	197436	40965	265379	27001	240763	35957.7		1.14502	0.744118	1.16392	1.04658
		Tie2-PAE	WT	500 ng/ml		279441	39312	197018	40965	267995	27001	252656	35957.7		1.53877	1	1.11212	1
		Tie2-PAE	KN	0		88011	39312	220575	40965	44126	27001	287485	35957.7		0.271137	0.176205	0.068084	0.0612202
		Tie2-PAE	KN	500 ng/ml		152491	39312	303349	40965	134175	27001	368287	35957.7		0.431349	0.280321	0.322493	0.289981
						179163		156471		238378		204805
						240129		156053		240994		216698
						48699		179610		17125		251527
						113179		262384		107174		332329
		Group4 - ImageJ quantification data
				Comp-ANGPT1
			TIE1			pAKT-S473	pAkt Background	AKT	AKT background	pERK	pERK background	ERK	ERK background		pAKT/AKT	Normalized	pERK/ERK	Normalized
		Tie2-PAE	WT	0		251982	57970.7	277684	56429.3	276813	50718.3	277393	56300.3		0.876869	0.643248	1.02262	1.07921
		Tie2-PAE	WT	500 ng/ml		297353	57970.7	232034	56429.3	273210	50718.3	291103	56300.3		1.36319	1	0.947569	1
		Tie2-PAE	KN	0		109183	57970.7	344154	56429.3	63652	50718.3	376154	56300.3		0.177991	0.130569	0.0404362	0.0426736
		Tie2-PAE	KN	500 ng/ml		283542	57970.7	325881	56429.3	216508	50718.3	438186	56300.3		0.83715	0.614111	0.434134	0.458156
						194011		221255		226095		221093
						239382		175605		222492		234803
						51212.3		287725		12933.7		319854
						225571		269452		165790		381886

## Sheet: Quantification Fig S6C
AT324 MR set 3 embryos
		hsc70							tie1
		Lane #	Band #	Position	Pos. Unit	Type	Volume		Lane #	Band #	Position	Pos. Unit	Type	Volume		normalised		Both bands	average	wt set to one	Upper band average	wt set to one	Lower band average	wt set to one
	WT/WT	L1	1	1994-02-01	mm	detected	4042589		L1	1	1984-01-01	mm	edited	4215643		1.04281		1.29654	1.29654	1	1.04281	1
	WT/MR	L2	1	1970-02-01	mm	detected	5878253		L1	2	1958-02-01	mm	edited	1025745		0.253735							0.253735	1
	WT/MR	L3	1	2021-02-01	mm	detected	4275143		L2	1	1947-01-01	mm	detected	4208931		0.716017		1.01266	0.940562	0.725439	0.659645	0.632566
	WT/MR	L4	1	2023-09-02	mm	detected	4751776		L2	2	1982-02-01	mm	detected	1743748		0.296644							0.280917	1.10713
	MR/MR	L5	1	1945-02-01	mm	detected	5163714		L3	1	1947-01-01	mm	detected	2566327		0.60029		0.868326
	MR/MR	L6	1	1970-02-01	mm	detected	4708181		L3	2	1982-02-01	mm	detected	1145892		0.268036
									L4	1	1947-01-01	mm	detected	3148657		0.662627		0.940698
									L4	2	1970-02-01	mm	detected	1321329		0.278071
									L5	1	1972-01-01	mm	detected	2341765		0.453504		0.811379	0.889795	0.686283	0.512023	0.491004
									L5	2	1994-02-01	mm	detected	1847963		0.357875							0.377772	1.48885
									L6	1	1972-01-01	mm	detected	2686213		0.570542		0.968211
									L6	2	1994-02-01	mm	detected	1872299		0.397669
	135 kDa/HSC70	125 kDa TIE1/HSC70	Both bands/HSC70	Upper/Total TIE1	Lower TIE1/Total TIE1
wt	1.04281	0.253735	1.29654	0.804299	0.195701
het	0.716017	0.296644	1.01266	0.707065	0.292935											Normalized to WT average
het	0.60029	0.268036	0.868326	0.691319	0.308681
het	0.662627	0.278071	0.940698	0.7044	0.2956											Both TIE1 bands/HSC70
homo	0.453504	0.357875	0.811379	0.55893	0.44107					Both bands normalized to HSC70
homo	0.570542	0.397669	0.968211	0.589274	0.410726					Tie1-WT/WT	Tie1-WT/MR	Tie1-MR/MR			Tie1-WT/WT	Tie1-WT/MR	Tie1-MR/MR
										1.29654	1.01266	0.811379			1	0.781048	0.625802
											0.868326	0.968211				0.669725	0.746764
											0.940698					0.725544
									Average	1.29654					1	0.725439	0.686283
																	135 kDa TIE1/total TIE1 ratio (both values first normalized to HSC70
															Tie1-WT/WT	Tie1-WT/MR	Tie1-MR/MR
															0.804299	0.707065	0.55893
																0.691319	0.589274
																0.7044
															0.804299	0.700928	0.574102
															125 kDa TIE1/total TIE1 ratio (both values normalized to HSC70 first)
															Tie1-WT/WT	Tie1-WT/MR	Tie1-MR/MR
															0.195701	0.292935	0.44107
																0.308681	0.410726
																0.2956
															0.195701	0.299072	0.425898
